# Supplementary material for: No Genomic Signatures Were Found in Escherichia coli Isolates from Camels With or Without Clinical Endometritis
Source: Vet Sci. 2025 May 10;12(5):457. doi: 10.3390/vetsci12050457 (PMC12115863; doi:10.3390/vetsci12050457)
Supplement: Supplementary file 1 [file vetsci-12-00457-s001.zip]

Archive with 1 entries (1 files):
- vetsci-3624903-supplementary.pdf
